# Supplementary material for: Isolation of Anti-Diabetic Active Compounds from Benincasae Exocarpium and Development of Simultaneous Analysis by HPLC-PDA
Source: Molecules. 2021 Dec 21;27(1):9. doi: 10.3390/molecules27010009 (PMC8746645; doi:10.3390/molecules27010009)
Supplement: Supplementary file 1 [file molecules-27-00009-s001.zip]

Archive with 1 entries (1 files):
- molecules-1506758-supplementary.pdf
